# Supplementary material for: Serum RNA biomarkers for predicting survival in non-human primates following thoracic radiation
Source: Sci Rep. 2022 Jul 19;12:12333. doi: 10.1038/s41598-022-16316-x (PMC9296457; doi:10.1038/s41598-022-16316-x)
Supplement: Supplementary file 8 — Supplementary Information 8. [file 41598_2022_16316_MOESM8_ESM.xlsx]

## Sheet: Sheet1
	Number of Samples
	Day	-2	3	6	9	15	21	30	40	60	71	77	90	92	94	102	117	120	127	129	150	160	172	180	210	240	270	Sum
	Femaie - Control	14	0	0	0	0	0	0	0	0	0	0	0	0	0	0	0	0	0	0	0	0	0	0	0	0	0	14
	Female - 9.8Gy	0	6	6	6	6	6	6	6	6	0	0	6	0	0	1	0	5	0	0	5	0	1	3	3	3	3	78
	Femle - 10.7Gy	0	8	8	7	8	8	8	8	7	0	2	4	0	1	0	1	2	0	1	1	0	0	1	1	1	1	78
	Male - Control	14	0	0	0	0	0	0	0	0	0	0	0	0	0	0	0	0	0	0	0	0	0	0	0	0	0	14
	Male - 9.8Gy	0	6	6	6	6	6	6	6	6	0	0	6	0	0	0	1	6	1	0	3	1	0	2	2	2	2	74
	Male - 10.7Gy	0	8	8	8	8	8	8	8	5	1	0	1	1	0	0	0	0	0	0	0	0	0	0	0	0	0	64
																													14
