# Supplementary material for: Serum RNA biomarkers for predicting survival in non-human primates following thoracic radiation
Source: Sci Rep. 2022 Jul 19;12:12333. doi: 10.1038/s41598-022-16316-x (PMC9296457; doi:10.1038/s41598-022-16316-x)
Supplement: Supplementary file 9 — Supplementary Information 9. [file 41598_2022_16316_MOESM9_ESM.xlsx]

## Sheet: Sheet1
			Number of miRNA common to both doses
			Day	Female: LD vs. HD	Male: LD vs HD
			3	21	11
			6	13	21
			9	15	34
			15	8	15
			21	12	4
			30	11	30
			40	18	28
			60	7	19
			90	19	12
			120	1	N/A
			150	49	N/A
			180	15	N/A
			210	8	N/A
			240	15	N/A
			270	10	N/A
