# Supplementary material for: Serum RNA biomarkers for predicting survival in non-human primates following thoracic radiation
Source: Sci Rep. 2022 Jul 19;12:12333. doi: 10.1038/s41598-022-16316-x (PMC9296457; doi:10.1038/s41598-022-16316-x)
Supplement: Supplementary file 10 — Supplementary Information 10. [file 41598_2022_16316_MOESM10_ESM.xlsx]

## Sheet: Sheet1
					miRNA identities
					Venn Diagram Intersections
					Figure 3A		Figure 3B		Figure 3C
					Female - LD vs HD	Male - LD vs HD	LD - M vs F	HD - M vs F	Combined
					MIR29C	MIR214	MIR214	MIR29C	MIR29C
					MIR205	MIR29C	MIR29C	MIR942	MIR34A
					MIR186	MIR197	MIR205	MIR30E	MIR191
					MIR1262	MIR30E	MIR197	MIR34A	MIR6529
					MIR34A	MIR34A	MIR1262	MIR6827	MIR196B
					MIR15B	MIR200A	MIR34A	MIR15B	MIR30A
					MIR16-2	MIR28	MIR200A	MIR16-2	MIR411
					MIR191	MIR425	MIR28	MIR191	MIR30B
					MIRLET7G	MIR191	MIR191	MIRLET7G	MIR196A-2
					MIR6529	MIR6529	MIR6529	MIR6529	MIR26B
					MIR196B	MIR4446	MIR196B	MIR339	MIR34C
					MIR29A	MIR99A	MIR148A	MIR25	MIR27B
					MIR671	MIR25	MIR30A	MIR93	MIR195
					MIR30A	MIR93	MIR206	MIR106B	MIR21
					MIR887	MIR196B	MIR877	MIR196B	MIR301A
					MIR874	MIR148A	MIR887	MIR335	MIR454
					MIR190A	MIR335	MIR874	MIR30A	MIR10A
					MIR342	MIR30A	MIR146A	MIR190A	MIR15A
					MIR411	MIR133B	MIR208B	MIR411	MIR500A
					MIR30B	MIR127	MIR370	MIR299	MIR660
					MIRLET7B	MIR432	MIR411	MIR381	MIR98
					MIR3200	MIR411	MIR320A	MIR134
					MIR196A-2	MIR494	MIR30B	MIR30B
					MIR135A-2	MIR382	MIR130B	MIRLET7B
					MIR10B	MIR598	MIR196A-2	MIR196A-2
					MIR26B	MIR320A	MIR26B	MIR135A-2
					MIR375	MIR486	MIR375	MIR10B
					MIR192	MIR30B	MIR34C	MIR26B
					MIR34C	MIR130B	MIR126	MIR192
					MIR27B	MIR296	MIR27B	MIR130A
					MIR195	MIR1-1	MIR195	MIR34C
					MIR21	MIR196A-2	MIR423	MIR27B
					MIR301A	MIR26B	MIR193A	MIR195
					MIR454	MIR130A	MIR21	MIR451
					MIR10A	MIR1260B	MIR301A	MIR21
					MIR16-1	MIR34C	MIR454	MIR301A
					MIR15A	MIR126	MIR10A	MIR454
					MIR17	MIR32	MIR15A	MIR142
					MIR122A	MIR101-2	MIR20A	MIR10A
					MIR99B	MIRLET7F-1	MIR23A	MIR338
					MIR125A	MIRLET7D	MIR150	MIR16-1
					MIR193B	MIR27B	MIR140	MIR15A
					MIR500A	MIR195	MIR222	MIR17
					MIR660	MIR451	MIR500A	MIR18A
					MIR98	MIR21	MIR660	MIR122A
					MIR223	MIR301A	MIR98	MIR187
					MIR20B	MIR454	MIR223	MIR500A
					MIR503	MIR10A		MIR660
					MIR224	MIR338		MIR98
						MIR15A		MIRLET7F-2
						MIR19A		MIR1277
						MIR20A		MIR503
						MIR187		MIR424
						MIR1-2
						MIR23A
						MIR769
						MIR484
						MIR500A
						MIR660
						MIR98
						MIRLET7F-2
						MIR424
