# Supplementary material for: Serum RNA biomarkers for predicting survival in non-human primates following thoracic radiation
Source: Sci Rep. 2022 Jul 19;12:12333. doi: 10.1038/s41598-022-16316-x (PMC9296457; doi:10.1038/s41598-022-16316-x)
Supplement: Supplementary file 11 — Supplementary Information 11. [file 41598_2022_16316_MOESM11_ESM.xlsx]

## Sheet: Sheet1
				p-value	Mean Exp. 9.8 Gy	Mean Exp. 10.7 Gy	Fold Change
			MIR29C	0.038	0.321	0.16	-0.161
			MIR3122	0.05	-0.141	-0.366	-0.225
			MIR215	0.011	0.286	-0.002	-0.288
			MIR664	0.015	-0.138	-0.251	-0.113
			MIR190B	0.004	0.001	0.217	0.217
			MIR942	0.01	-0.133	0.02	0.153
			MIR186	0.045	0.128	0.018	-0.11
			MIR34A	0.001	1.22	1.423	0.203
			MIR1226	0.024	-0.244	-0.069	0.175
			MIR191	0.041	0.261	0.14	-0.121
			MIR135A-1	0.013	-0.422	0.058	0.48
			MIR25	0.026	0.128	-0.033	-0.161
			MIR7184	0.044	-0.155	0.121	0.276
			MIR148A	0.002	0.155	-0.08	-0.235
			MIR182	0.02	0.896	0.611	-0.285
			MIR183	0.037	0.498	0.247	-0.251
			MIR29A	0.046	0.361	0.216	-0.145
			MIR7186	0	0.163	-0.114	-0.277
			MIR30A	0.001	0.237	0.396	0.159
			MIR133B	0.013	0.587	0.02	-0.568
			MIR95	0.003	0.204	-0.142	-0.346
			MIR887	0.005	0.142	0.463	0.321
			MIR582	0.003	1.021	0.517	-0.503
			MIR874	0.012	-0.14	0.139	0.279
			MIR584	0	-0.034	-0.41	-0.377
			MIR143	0.021	-0.015	-0.23	-0.216
			MIR378A	0.035	-0.01	0.117	0.127
			MIR146A	0	-0.354	-0.027	0.327
			MIR1271	0.002	0.014	-0.203	-0.217
			MIR625	0	-0.461	0.138	0.598
			MIR3173	0	-0.618	0.249	0.868
			MIR337	0.007	0.169	-0.066	-0.235
			MIR431	0.006	-0.053	-0.261	-0.208
			MIR136	0.022	0.011	-0.174	-0.185
			MIR494	0.001	-0.017	-0.305	-0.288
			MIR654	0	-0.128	-0.408	-0.28
			MIR381	0.011	0.167	-0.032	-0.199
			MIR487B	0.001	0.106	-0.168	-0.275
			MIR889	0.036	-0.199	-0.396	-0.197
			MIR382	0.001	-0.134	-0.416	-0.282
			MIR154	0	0.017	-0.297	-0.313
			MIR496	0.042	-0.114	-0.363	-0.249
			MIR1247	0.013	-0.092	0.345	0.437
			MIR598	0	0.074	-0.253	-0.327
			MIR151	0.029	0.041	-0.07	-0.112
			MIR1296	0.012	-0.144	-0.004	0.14
			MIR1249	0	-0.262	0.431	0.693
			MIR185	0.018	-0.052	-0.173	-0.122
			MIR296	0	-0.075	0.244	0.319
			MIR133C	0.036	0.207	-0.162	-0.369
			MIR615	0.041	-0.428	-0.121	0.307
			MIR26A-2	0.046	0.183	0.323	0.141
			MIR135A-2	0.001	-0.244	0.237	0.481
			MIR128A	0.019	0.028	-0.082	-0.11
			MIR26B	0	0.242	0.429	0.187
			MIR149	0.031	-0.069	0.194	0.263
			MIR34C	0.001	0.839	1.48	0.642
			MIR873	0.045	0.193	-0.149	-0.342
			MIRLET7F-1	0.017	0.008	0.161	0.152
			MIR23B	0.014	-0.163	-0.057	0.106
			MIR423	0.045	-0.296	-0.392	-0.096
			MIR193A	0.036	-0.134	0.089	0.223
			MIR21	0	-0.391	-0.208	0.183
			MIR454	0.007	0.341	0.516	0.175
			MIR19A	0.015	-0.042	0.117	0.159
			MIR20A	0.049	-0.419	-0.27	0.149
			MIR133A	0.044	0.174	-0.176	-0.35
			MIR181C	0.005	0.069	-0.13	-0.199
			MIR140	0.003	0.045	-0.088	-0.133
			MIR221	0.003	-0.227	-0.346	-0.12
			MIR500A	0.025	0.356	0.224	-0.132
			MIRLET7F-2	0.019	0.205	0.361	0.156
			MIR223	0.006	0.236	0.05	-0.186
			MIR374A	0	0.259	0.573	0.314
			MIR1277	0.038	0.674	1.038	0.364
			MIR92A-2	0.003	-0.072	0.185	0.257
			MIR450B	0.008	0.436	-0.097	-0.532
			MIR542	0.029	0.16	-0.05	-0.21
